# Supplementary material for: Solanum hydroides (Solanaceae): a prickly novelty from the land of the sugar loaves, central Brazilian Atlantic Forest
Source: PhytoKeys. 2020 Feb 3;139:63–76. doi: 10.3897/phytokeys.139.46635 (PMC7010835; doi:10.3897/phytokeys.139.46635)
Supplement: XML Treatment for Solanum hydroides [file phytokeys.139.46635-treatment1.xml]

<!DOCTYPE tp:taxon-treatment
  PUBLIC "-//TaxonX//DTD Taxonomic Treatment Publishing DTD v0 20100105//EN" "tax-treatment-NSO.dtd">
<tp:taxon-treatment xmlns:tp="http://www.plazi.org/taxpub"><tp:treatment-meta><kwd-group><label>Taxon classification</label><kwd><named-content xmlns:xlink="http://www.w3.org/1999/xlink" content-type="kingdom">Plantae</named-content></kwd></kwd-group><mixed-citation publication-type="journal"><person-group><name><surname>Gouvêa</surname><given-names>Yuri Fernandes</given-names></name><name><surname>de Paula</surname><given-names>Luiza Fonseca Amorim</given-names></name><name><surname>Stehmann</surname><given-names>João Renato</given-names></name><name><surname>Giacomin</surname><given-names>Leandro Lacerda</given-names></name></person-group><article-title><italic><tp:taxon-name><tp:taxon-name-part taxon-name-part-type="genus" reg="Solanum">Solanum</tp:taxon-name-part> <tp:taxon-name-part taxon-name-part-type="species" reg="hydroides">hydroides</tp:taxon-name-part></tp:taxon-name></italic> (<tp:taxon-name><tp:taxon-name-part taxon-name-part-type="family">Solanaceae</tp:taxon-name-part></tp:taxon-name>): a prickly novelty from the land of the sugar loaves, central Brazilian Atlantic Forest</article-title><source>PhytoKeys</source><day>03</day><month>2</month><year>2020</year><volume>139</volume><fpage>63</fpage><lpage>76</lpage><pub-id pub-id-type="doi">10.3897/phytokeys.139.46635</pub-id></mixed-citation></tp:treatment-meta><tp:nomenclature><tp:taxon-name><object-id xmlns:xlink="http://www.w3.org/1999/xlink" content-type="arpha" xlink:type="simple">8AB36703-BB11-5F79-8622-5AA6FB98E31E</object-id>
            <tp:taxon-name-part taxon-name-part-type="genus" reg="Solanum">Solanum</tp:taxon-name-part>
            <tp:taxon-name-part taxon-name-part-type="species" reg="hydroides">hydroides</tp:taxon-name-part>
            <object-id xmlns:xlink="http://www.w3.org/1999/xlink" content-type="ipni" xlink:type="simple">urn:lsid:ipni.org:names:77204874-1</object-id>
          </tp:taxon-name><tp:taxon-authority>Gouvêa &amp; Giacomin</tp:taxon-authority><tp:taxon-status xmlns:xlink="http://www.w3.org/1999/xlink" xlink:type="simple">sp. nov.</tp:taxon-status><xref ref-type="fig" rid="F1">Figure 1</xref></tp:nomenclature><tp:treatment-sec sec-type="diagnosis" id="SECID0EZNAC"><title>Diagnosis.</title><p>Differs from <italic><tp:taxon-name><tp:taxon-name-part taxon-name-part-type="genus" reg="Solanum">S.</tp:taxon-name-part> <tp:taxon-name-part taxon-name-part-type="species" reg="sublentum">sublentum</tp:taxon-name-part></tp:taxon-name></italic> Hiern in its indumentum of strictly stellate eglandular trichomes and in its accrescent, but not inflated, cupuliform fruiting calyx; also differs from <italic><tp:taxon-name><tp:taxon-name-part taxon-name-part-type="genus" reg="Solanum">S.</tp:taxon-name-part> <tp:taxon-name-part taxon-name-part-type="species" reg="hexandrum">hexandrum</tp:taxon-name-part></tp:taxon-name></italic> Vell. in its more delicate habit, smaller flowers with white shallowly stellate corollas and in having accrescent, but not inflated, fruiting calyces that partially cover the mature fruits.</p></tp:treatment-sec><tp:treatment-sec sec-type="material" id="SECID0EVOAC"><title>Type.</title><p>BRAZIL. Minas Gerais: Mun. Teófilo Otoni, afloramento rochoso lado esquerdo da MG-418, cerca de 30 km norte de Teófilo Otoni, <named-content xmlns:xlink="http://www.w3.org/1999/xlink" content-type="dwc:verbatimCoordinates" xlink:type="simple"><named-content content-type="geo-json" specific-use="{&#34;type&#34;:&#34;Point&#34;,&#34;coordinates&#34;:[-41.260833,-17.856111]}" id="NCID0E5OAC" xlink:type="simple">17°51'22"S, 41°15'39"W</named-content></named-content>, 560 m elev., 27 Jan 2014 (fl, fr), <italic>L.F.A. de Paula</italic>, <italic>L. Azevedo, R. Fernandes &amp; J. R. Stehmann 669</italic> (holotype: BHCB [BHCB053358]; isotype: RB, to be distributed).</p></tp:treatment-sec><tp:treatment-sec sec-type="description" id="SECID0EHPAC"><title>Description.</title><p>Shrubs 1–1.5 m tall, erect, armed. Branches directed upwards and spreading. Young stems moderately pubescent to tomentose and sparsely to moderately prickly; pubescence of ochraceo-ferruginous to purple-tinged porrect short- to long-stalked stellate trichomes, with multiseriate 0.5–1.5 mm long stalks, the rays 4-8, 0.5–1 mm long, the midpoints 1– to 2–celled, always shorter than the rays; prickles 4–6 mm long, 2–6 mm wide at the base, broad-based and recurved. Bark of older stems glabrescent, drying olivaceous to brown. Sympodial units plurifoliate, the leaves not geminate. Leaves simple, nearly entire to shallowly lobed, the blades 2.8–12.1(21.8) cm long, 2.2–7.5(10.1) cm wide, elliptic to ovate, membranous, slightly discolorous when dry; adaxial surface brown to dark green when dry, densely to moderately stellate-pubescent and prickly, the trichomes like those of the stem but with (1–)4–6 rays, the prickles along the midrib and major veins, to 5.5 mm long and 1 mm wide at the base, straight and laterally compressed; abaxial surface whitish-green when dry, more densely stellate-pubescent than the adaxial surface, the trichomes like those of the adaxial surface, the prickles like those of the adaxial surface but to 6.5 mm long and 2 mm wide at the base; base attenuate to truncate or rounded, less often with 1 or 2 basiscopic lobes, decurrent onto the petiole, sometimes asymmetrical; margins shallowly lobed, the lobes (0)3–5 on each side, 1–12(14.8) mm long, 3.2–11(23) mm wide at base with usually acute, sometimes rounded or obtuse apices, the sinuses 3.2–8.5 mm deep; apex acute to acuminate; primary veins 4–6 pairs, more prominent beneath, prickly on both surfaces; petioles 0.6–3.3 cm long, densely to moderately pubescent with porrect-stellate trichomes like those of the leaves, usually armed with 1–5 prickles. Inflorescence a monochasial cyme (drepanium) to 6 cm long, internodal, unbranched, with 4–10 flowers, up to 2 flowers open at a time, the axes glabrescent to densely tomentose, with trichomes like those of the stem but sometimes with the midpoint as long as the rays, usually unarmed; peduncles 0.4–2.3 (-3.8) cm long pedicels 3–17 mm long, 0.5–0.8 mm in diameter at base and up to 1.5 mm at the apex, straight to slightly curved, articulated at base, unarmed, with trichomes like those of the inflorescence axes; pedicel scars evenly spaced 1–7 mm apart. Buds ovoid to ellipsoid, with the corolla enclosed by the calyx until just before anthesis. Flowers 5-merous, heterostylous with long-styled flowers (hermaphroditic) at the base of inflorescence, short-styled (functionally male) flowers more distally and the plants andromonoecious. Calyx tube 2.6–4.3(6) mm long, 6.5–8 mm in diameter at anthesis, widely obconic to cupuliform, the lobes 3–7 mm long, 3–5.5 mm wide, triangular to deltate, with acute apices, glabrous adaxially, densely pubescent to hirsute abaxially with bristly purple-tinged, hyaline or ochraceo-ferruginous porrect to multiangulate long-stalked stellate trichomes, the stalks of the fully developed trichomes multiseriate, 1.1–3.8 mm long, rays 4-8 to 1.5 mm, the midpoints 1–2 celled, shorter than or the same length as the rays, associated with minute, nearly sessile, uniseriate, simple glandular trichomes along the epidermis and sometimes at the basal portion of the stellate trichomes stalks, armed or unarmed, the prickles acicular, 2.8-4 mm long, ca. 0.5 mm wide in flower to 1.1 mm in fruit. Corolla 2.4–3 cm in diameter, 7.1–12.2 mm long, white, shallowly stellate, interpetalar tissue nearly absent, lobed ca. halfway to the base, the fused part (tube) 7.1–12.2 mm long, the lobes 5.9–8.8 mm long, 9.9–12.2 mm wide, acute to apiculate apices, pubescent abaxially on the petal midvein and/or apices with sparse delicate short-stalked porrect-stellate trichomes with stalks to 0.9 mm long. Stamens equal; filament tube to 1 mm long; free portion of the filaments 0.7–1 mm long, glabrous; anthers 6.5–8 mm long, 2.5–3 mm wide, lanceolate, yellow, glabrous, connivent or divergent at the apices, sagittate and slighty gibbous at the base, swollen and papillose abaxially, the pores directed upwards or slightly extrorse, not lengthening to slits. Ovary somewhat conical, glabrous; style 8–10 mm long in long-styled flowers, ca. 3 mm long in short-styled flowers, straight, glabrous; stigma clavate to bilobed, the surface papillose and irregular, the style poorly developed in short-styled flowers. Fruit a globose berry, 0.9–1.8 cm in diameter, green to whitish-green at maturity, drying dark brown, glabrous, matte; fruiting pedicels 1–1.5 cm long, usually unarmed; fruiting calyx partially accrescent, the tube enclosing ½–¾ of the fruit at maturity, the lobes 5.8–8 mm long, 7–9.6 mm wide, with trichomes often with the base of the stalks markedly expanded and bristly, the stalks to 4.8 mm long. Seeds ca. 250 per berry, 2.2–2.6 mm long, 1.6–2 mm wide, pyriform to reniform, not markedly flattened, the surface irregularly pitted, the testal cells pentagonal in outline. Chromosome number not known.</p><fig id="F1" position="float" orientation="portrait"><object-id xmlns:xlink="http://www.w3.org/1999/xlink" content-type="doi" xlink:type="simple">10.3897/phytokeys.139.46635.figure1</object-id><object-id xmlns:xlink="http://www.w3.org/1999/xlink" content-type="arpha" xlink:type="simple">0C74B9AB-D9D9-5BFD-AEC4-9FBA02675AF1</object-id><label>Figure 1.</label><caption><p><italic><tp:taxon-name><tp:taxon-name-part taxon-name-part-type="genus" reg="Solanum">Solanum</tp:taxon-name-part> <tp:taxon-name-part taxon-name-part-type="species" reg="hydroides">hydroides</tp:taxon-name-part></tp:taxon-name></italic> Gouvêa &amp; Giacomin. (<bold>A</bold>, <bold>G</bold>–<bold>I</bold> field pictures from specimens <italic>L.F.A. de Paula et al. 669</italic>, BHCB; <bold>B–E</bold><italic>Y.F. Gouvêa &amp; G.V.A. Santos 325</italic>, BHCB). <bold>A</bold> Habit (bottom right corner: young plant with larger leaves) <bold>B</bold> flowering branch <bold>C</bold> inflorescence and a flower in lateral view (note that calyx does not have a plicate aspect at the base of the calyx tube) <bold>D</bold> long-styled flower, front view <bold>E</bold> mature fruit (note the calyx does not completely cover the berry) <bold>F</bold> scanning electron micrograph of seed <bold>G</bold> trichomes; upper: the usual morphology of the stellate trichomes of <italic><tp:taxon-name><tp:taxon-name-part taxon-name-part-type="genus" reg="Solanum">S.</tp:taxon-name-part> <tp:taxon-name-part taxon-name-part-type="species" reg="hydroides">hydroides</tp:taxon-name-part></tp:taxon-name></italic> adaxial leaf surface; lower: examples of stellate trichomes with reduced number of rays (note the multiseriate stalks) <bold>H</bold> stem indumentum; <bold>I</bold> adaxial leaf surface indumentum. Scale bars: 30 cm (<bold>A</bold>); 7.5 cm (<bold>B</bold>); 1.3 cm (<bold>C</bold>–<bold>D</bold>); 1 cm (<bold>E</bold>); 0.8 mm (<bold>F</bold>–<bold>I</bold>). Photographs: <bold>A</bold> by L.F.A de Paula <bold>B</bold>–<bold>E</bold>, <bold>G</bold>–<bold>I</bold> by Y.F. Gouvêa.</p></caption><graphic xmlns:xlink="http://www.w3.org/1999/xlink" xlink:href="phytokeys-139-063-g001.jpg" position="float" orientation="portrait" xlink:type="simple" id="oo_375526.jpg"><uri content-type="original_file" xlink:type="simple">https://binary.pensoft.net/fig/375526</uri></graphic></fig></tp:treatment-sec><tp:treatment-sec sec-type="distribution" id="SECID0EGCAE"><title>Distribution.</title><p>Endemic to South-eastern Brazil, with records in three localities in north-eastern Minas Gerais (Mun. Teófilo Otoni) and northern (Mun. Nova Venécia) and central (Mun. Santa Teresa) Espírito Santo States (Fig. <xref ref-type="fig" rid="F2">2</xref>).</p><fig id="F2" position="float" orientation="portrait"><object-id xmlns:xlink="http://www.w3.org/1999/xlink" content-type="doi" xlink:type="simple">10.3897/phytokeys.139.46635.figure2</object-id><object-id xmlns:xlink="http://www.w3.org/1999/xlink" content-type="arpha" xlink:type="simple">1EBCF67D-EFFA-58B2-947C-151ECB00D48F</object-id><label>Figure 2.</label><caption><p>Distribution of <italic><tp:taxon-name><tp:taxon-name-part taxon-name-part-type="genus" reg="Solanum">Solanum</tp:taxon-name-part> <tp:taxon-name-part taxon-name-part-type="species" reg="hydroides">hydroides</tp:taxon-name-part></tp:taxon-name></italic> Gouvêa &amp; Giacomin (stars), <italic><tp:taxon-name><tp:taxon-name-part taxon-name-part-type="genus" reg="Solanum">S.</tp:taxon-name-part> <tp:taxon-name-part taxon-name-part-type="species" reg="hexandrum">hexandrum</tp:taxon-name-part></tp:taxon-name></italic> Vell. (circles) and <italic><tp:taxon-name><tp:taxon-name-part taxon-name-part-type="genus" reg="Solanum">S.</tp:taxon-name-part> <tp:taxon-name-part taxon-name-part-type="species" reg="sublentum">sublentum</tp:taxon-name-part></tp:taxon-name></italic> Hiern. (triangles). State acronyms: <bold>BA</bold> (Bahia); <bold>ES</bold> (Espírito Santo); <bold>MG</bold> (Minas Gerais); <bold>GO</bold> (Goiás); <bold>RJ</bold> (Rio de Janeiro); <bold>SP</bold> (São Paulo).</p></caption><graphic xmlns:xlink="http://www.w3.org/1999/xlink" xlink:href="phytokeys-139-063-g002.jpg" position="float" orientation="portrait" xlink:type="simple" id="oo_375527.jpg"><uri content-type="original_file" xlink:type="simple">https://binary.pensoft.net/fig/375527</uri></graphic></fig></tp:treatment-sec><tp:treatment-sec sec-type="ecology" id="SECID0EKEAE"><title>Ecology.</title><p><italic><tp:taxon-name><tp:taxon-name-part taxon-name-part-type="genus" reg="Solanum">Solanum</tp:taxon-name-part> <tp:taxon-name-part taxon-name-part-type="species" reg="hydroides">hydroides</tp:taxon-name-part></tp:taxon-name></italic> inhabits the edge of seasonal semi-deciduous tropical rainforests associated with granitic or gneissic rock outcrops (inselbergs) and somewhat disturbed sites at their base, like roadsides and clearings; from 300 to 600 m elevation. It also occasionally grows in epilithic vegetation patches lying on the flatter parts of inselbergs.</p></tp:treatment-sec><tp:treatment-sec sec-type="phenology" id="SECID0E2EAE"><title>Phenology.</title><p>Flowering specimens were collected in January, April, May, August, September and December, suggesting that <italic><tp:taxon-name><tp:taxon-name-part taxon-name-part-type="genus" reg="Solanum">S.</tp:taxon-name-part> <tp:taxon-name-part taxon-name-part-type="species" reg="hydroides">hydroides</tp:taxon-name-part></tp:taxon-name></italic> blooms year-round. Fruiting specimens have been found only in January.</p></tp:treatment-sec><tp:treatment-sec sec-type="etymology" id="SECID0EMFAE"><title>Etymology.</title><p><italic><tp:taxon-name><tp:taxon-name-part taxon-name-part-type="genus" reg="Solanum">Solanum</tp:taxon-name-part> <tp:taxon-name-part taxon-name-part-type="species" reg="hydroides">hydroides</tp:taxon-name-part></tp:taxon-name></italic> is named for the resemblance of the long-stalked stellate trichomes of its calyces to the marine serpulid worm <italic><tp:taxon-name><tp:taxon-name-part taxon-name-part-type="genus" reg="Hydroides">Hydroides</tp:taxon-name-part></tp:taxon-name></italic> Gunnerus, 1768 (illustrative images can be found at the Encyclopedia of Life; e.g. <ext-link xmlns:xlink="http://www.w3.org/1999/xlink" xlink:type="simple" ext-link-type="uri" xlink:href="https://eol.org/search?utf8=%E2%9C%93%26q=Hydroides">https://eol.org/search?utf8=%E2%9C%93&amp;q=Hydroides</ext-link>).</p></tp:treatment-sec><tp:treatment-sec sec-type="Preliminary conservation status (IUCN 2019)" id="SECID0EJGAE"><title>Preliminary conservation status (<xref ref-type="bibr" rid="B17">IUCN 2019</xref>).</title><p>Vulnerable (<abbrev xmlns:xlink="http://www.w3.org/1999/xlink" xlink:title="Vulnerable" xlink:type="simple">VU</abbrev>). <abbrev xmlns:xlink="http://www.w3.org/1999/xlink" xlink:title="extent of occurrence" id="ABBRID0EUGAE" xlink:type="simple">EOO</abbrev> = 7,766 km<sup>2</sup> (<abbrev xmlns:xlink="http://www.w3.org/1999/xlink" xlink:title="Vulnerable" xlink:type="simple">VU</abbrev> - vulnerable); <abbrev xmlns:xlink="http://www.w3.org/1999/xlink" xlink:title="area of occupancy" id="ABBRID0E1GAE" xlink:type="simple">AOO</abbrev> = 28 km<sup>2</sup> (EN - endangered). <italic><tp:taxon-name><tp:taxon-name-part taxon-name-part-type="genus" reg="Solanum">Solanum</tp:taxon-name-part> <tp:taxon-name-part taxon-name-part-type="species" reg="hydroides">hydroides</tp:taxon-name-part></tp:taxon-name></italic> is known from only three disjunct localities and is represented by only one collection in one of them (i.e. Serra do Toma Vento, Mun. Santa Teresa, Espírito Santo State). All other specimens were found in vegetation remnants associated with two inselbergs, located in the municipality of Nova Venécia, Espírito Santo state and in Minas Gerais State’s municipality of Teófilo Otoni. Both, however, are in the central Brazilian Atlantic Forest, where botanical knowledge gaps are known to exist (<xref ref-type="bibr" rid="B30">Stehmann et al. 2009</xref>; <xref ref-type="bibr" rid="B24">Oliveira et al. 2016</xref>), suggesting the actual range of <italic><tp:taxon-name><tp:taxon-name-part taxon-name-part-type="genus" reg="Solanum">S.</tp:taxon-name-part> <tp:taxon-name-part taxon-name-part-type="species" reg="hydroides">hydroides</tp:taxon-name-part></tp:taxon-name></italic> might be broader than currently known. Further sampling efforts in environmentally similar areas are therefore recommended, for a more accurate conservation status assessment. Nonetheless, the deforestation history of the area and the available geographic distribution data indicate that <italic><tp:taxon-name><tp:taxon-name-part taxon-name-part-type="genus" reg="Solanum">S.</tp:taxon-name-part> <tp:taxon-name-part taxon-name-part-type="species" reg="hydroides">hydroides</tp:taxon-name-part></tp:taxon-name></italic> is of conservation concern.</p></tp:treatment-sec><tp:treatment-sec sec-type="notes" id="SECID0EJIAE"><title>Notes.</title><p><italic><tp:taxon-name><tp:taxon-name-part taxon-name-part-type="genus" reg="Solanum">Solanum</tp:taxon-name-part> <tp:taxon-name-part taxon-name-part-type="species" reg="hydroides">hydroides</tp:taxon-name-part></tp:taxon-name></italic> shares a set of morphological features with species of a small and still unnamed group, recently proposed on the basis of morphological (<xref ref-type="bibr" rid="B14">Gouvêa et al. 2018</xref>) and molecular evidence (Giacomin et al., unpubl. data). This group, endemic to the Brazilian Atlantic Forest, comprises five previously described species: <italic><tp:taxon-name><tp:taxon-name-part taxon-name-part-type="genus" reg="Solanum">S.</tp:taxon-name-part> <tp:taxon-name-part taxon-name-part-type="species" reg="hexandrum">hexandrum</tp:taxon-name-part></tp:taxon-name></italic>, <italic><tp:taxon-name><tp:taxon-name-part taxon-name-part-type="genus" reg="Solanum">S.</tp:taxon-name-part> <tp:taxon-name-part taxon-name-part-type="species" reg="kollastrum">kollastrum</tp:taxon-name-part></tp:taxon-name></italic> Gouvêa &amp; Giacomin, <italic><tp:taxon-name><tp:taxon-name-part taxon-name-part-type="genus" reg="Solanum">S.</tp:taxon-name-part> <tp:taxon-name-part taxon-name-part-type="species" reg="robustum">robustum</tp:taxon-name-part></tp:taxon-name></italic> H.Wendl., <italic><tp:taxon-name><tp:taxon-name-part taxon-name-part-type="genus" reg="Solanum">S.</tp:taxon-name-part> <tp:taxon-name-part taxon-name-part-type="species" reg="stagnale">stagnale</tp:taxon-name-part></tp:taxon-name></italic> Moric. and <italic><tp:taxon-name><tp:taxon-name-part taxon-name-part-type="genus" reg="Solanum">S.</tp:taxon-name-part> <tp:taxon-name-part taxon-name-part-type="species" reg="sublentum">sublentum</tp:taxon-name-part></tp:taxon-name></italic>. They are all medium- to large-sized shrubs with large repand leaves with decurrent bases (except <italic><tp:taxon-name><tp:taxon-name-part taxon-name-part-type="genus" reg="Solanum">S.</tp:taxon-name-part> <tp:taxon-name-part taxon-name-part-type="species" reg="kollastrum">kollastrum</tp:taxon-name-part></tp:taxon-name></italic>, which has cordate leaf bases), relatively robust and showy flowers with well-developed calyces that are accrescent in fruit and glabrous fruits (except <italic><tp:taxon-name><tp:taxon-name-part taxon-name-part-type="genus" reg="Solanum">S.</tp:taxon-name-part> <tp:taxon-name-part taxon-name-part-type="species" reg="robustum">robustum</tp:taxon-name-part></tp:taxon-name></italic>, which has weakly accrescent fruiting calyces and densely pubescent fruits).</p><p>The comparatively smaller leaves and thinner stems, petioles and inflorescence axis give a more delicate overall aspect of <italic><tp:taxon-name><tp:taxon-name-part taxon-name-part-type="genus" reg="Solanum">S.</tp:taxon-name-part> <tp:taxon-name-part taxon-name-part-type="species" reg="hydroides">hydroides</tp:taxon-name-part></tp:taxon-name></italic>, differentiating it from all other species of the group, but <italic><tp:taxon-name><tp:taxon-name-part taxon-name-part-type="genus" reg="Solanum">S.</tp:taxon-name-part> <tp:taxon-name-part taxon-name-part-type="species" reg="sublentum">sublentum</tp:taxon-name-part></tp:taxon-name></italic>. <italic><tp:taxon-name><tp:taxon-name-part taxon-name-part-type="genus" reg="Solanum">Solanum</tp:taxon-name-part> <tp:taxon-name-part taxon-name-part-type="species" reg="hydroides">hydroides</tp:taxon-name-part></tp:taxon-name></italic> can, however, be readily distinguished from <italic><tp:taxon-name><tp:taxon-name-part taxon-name-part-type="genus" reg="Solanum">S.</tp:taxon-name-part> <tp:taxon-name-part taxon-name-part-type="species" reg="sublentum">sublentum</tp:taxon-name-part></tp:taxon-name></italic> by the indumentum of stellate eglandular trichomes (Figs <xref ref-type="fig" rid="F1">1G–I</xref>) and by the widely obconic to cupuliform shape of the calyx at anthesis (Fig. <xref ref-type="fig" rid="F1">1C</xref>). In <italic><tp:taxon-name><tp:taxon-name-part taxon-name-part-type="genus" reg="Solanum">S.</tp:taxon-name-part> <tp:taxon-name-part taxon-name-part-type="species" reg="sublentum">sublentum</tp:taxon-name-part></tp:taxon-name></italic>, the indumentum is of both conspicuous simple glandular trichomes and stellate eglandular trichomes (Fig. <xref ref-type="fig" rid="F3">3H</xref>), with the stellate trichomes usually much less numerous than the simple ones and often early deciduous (i.e. present only in new growth). Calyces of <italic><tp:taxon-name><tp:taxon-name-part taxon-name-part-type="genus" reg="Solanum">S.</tp:taxon-name-part> <tp:taxon-name-part taxon-name-part-type="species" reg="sublentum">sublentum</tp:taxon-name-part></tp:taxon-name></italic> are somewhat urceolate, inflated and prominently plicate at the base of the calyx tube (Fig. <xref ref-type="fig" rid="F3">3D</xref>).</p><fig id="F3" position="float" orientation="portrait"><object-id xmlns:xlink="http://www.w3.org/1999/xlink" content-type="doi" xlink:type="simple">10.3897/phytokeys.139.46635.figure3</object-id><object-id xmlns:xlink="http://www.w3.org/1999/xlink" content-type="arpha" xlink:type="simple">86C70CE0-4C1B-5C4D-B070-4BB50ADED467</object-id><label>Figure 3.</label><caption><p>Distinctive characters of species morphologically related to <italic><tp:taxon-name><tp:taxon-name-part taxon-name-part-type="genus" reg="Solanum">Solanum</tp:taxon-name-part> <tp:taxon-name-part taxon-name-part-type="species" reg="hydroides">hydroides</tp:taxon-name-part></tp:taxon-name></italic> Gouvêa &amp; Giacomin. [<bold>A</bold>, <bold>C</bold>, <bold>E</bold>, <bold>G</bold>: <italic><tp:taxon-name><tp:taxon-name-part taxon-name-part-type="genus" reg="Solanum">S.</tp:taxon-name-part> <tp:taxon-name-part taxon-name-part-type="species" reg="hexandrum">hexandrum</tp:taxon-name-part></tp:taxon-name></italic> Vell. (<italic>L.L. Giacomin et al. 875</italic>, BHCB); B, D, F, H: <italic><tp:taxon-name><tp:taxon-name-part taxon-name-part-type="genus" reg="Solanum">S.</tp:taxon-name-part> <tp:taxon-name-part taxon-name-part-type="species" reg="sublentum">sublentum</tp:taxon-name-part></tp:taxon-name></italic> Hiern. (<italic>J.R. Stehmann et al. 6372</italic>, BHCB)]. <bold>A–B</bold> Habit (note difference in robustness) <bold>C</bold> long-styled flower, front view <bold>D</bold> inflorescence and flower in back view (note the inflated and plicate aspect of the calyx tube) <bold>E</bold> inflorescence with fruits in different stages of development (note that the inflated fruiting calyx completely covers the fruit in all stages of development) <bold>F</bold> long-styled flower <bold>G</bold> fruits (note the plicate aspect of the fruiting calyx) <bold>H</bold>–<bold>I</bold> indumentum of the adaxial leaf surface. Scale bars: 15 cm (<bold>A</bold>); 10 cm (<bold>B</bold>); 3 cm (<bold>C</bold>); 2 cm (<bold>D</bold>, <bold>G</bold>); 1.4 cm (<bold>E</bold>); 1 mm (<bold>F</bold>); 1.2 mm (<bold>H</bold>). Photographs: <bold>A</bold>, <bold>C</bold>, <bold>E</bold> by L.L. Giacomin <bold>B</bold>, <bold>D</bold>, <bold>F</bold> by J.R. Stehmann <bold>G</bold>–<bold>H</bold> by Y.F. Gouvêa.</p></caption><graphic xmlns:xlink="http://www.w3.org/1999/xlink" xlink:href="phytokeys-139-063-g003.jpg" position="float" orientation="portrait" xlink:type="simple" id="oo_375528.jpg"><uri content-type="original_file" xlink:type="simple">https://binary.pensoft.net/fig/375528</uri></graphic></fig><p>Although being a markedly less robust species (compare Figs <xref ref-type="fig" rid="F1">1A and B</xref> with 3A), <italic><tp:taxon-name><tp:taxon-name-part taxon-name-part-type="genus" reg="Solanum">S.</tp:taxon-name-part> <tp:taxon-name-part taxon-name-part-type="species" reg="hydroides">hydroides</tp:taxon-name-part></tp:taxon-name></italic> can be very similar to some specimens of <italic><tp:taxon-name><tp:taxon-name-part taxon-name-part-type="genus" reg="Solanum">S.</tp:taxon-name-part> <tp:taxon-name-part taxon-name-part-type="species" reg="hexandrum">hexandrum</tp:taxon-name-part></tp:taxon-name></italic> (a quite variable species), with which it shares the indumentum of four-rayed stellate eglandular trichomes (Figs <xref ref-type="fig" rid="F1">1H, I</xref> and <xref ref-type="fig" rid="F3">3G</xref>) on the stems, leaves, inflorescence axis and calyces. <italic><tp:taxon-name><tp:taxon-name-part taxon-name-part-type="genus" reg="Solanum">Solanum</tp:taxon-name-part> <tp:taxon-name-part taxon-name-part-type="species" reg="hydroides">hydroides</tp:taxon-name-part></tp:taxon-name></italic> differs from <italic><tp:taxon-name><tp:taxon-name-part taxon-name-part-type="genus" reg="Solanum">S.</tp:taxon-name-part> <tp:taxon-name-part taxon-name-part-type="species" reg="hexandrum">hexandrum</tp:taxon-name-part></tp:taxon-name></italic> in its white and smaller corollas (13–21.5 mm total length), shorter corolla lobes (5.9–8.8 mm long; Fig. <xref ref-type="fig" rid="F1">1D</xref>), and accrescent, but not inflated, fruiting calyces that only partially cover the mature fruit (Fig. <xref ref-type="fig" rid="F1">1E</xref>). <italic><tp:taxon-name><tp:taxon-name-part taxon-name-part-type="genus" reg="Solanum">Solanum</tp:taxon-name-part> <tp:taxon-name-part taxon-name-part-type="species" reg="hexandrum">hexandrum</tp:taxon-name-part></tp:taxon-name></italic> has corollas in various shades of lilac to purple and are larger (24.3–40 mm long), with longer corolla lobes (12.6–25 mm long; Fig. <xref ref-type="fig" rid="F3">3C</xref>) and the fruiting calyces are accrescent and inflated, completely enclosing the mature fruit (Fig. <xref ref-type="fig" rid="F3">3E</xref>). The corollas of <italic><tp:taxon-name><tp:taxon-name-part taxon-name-part-type="genus" reg="Solanum">S.</tp:taxon-name-part> <tp:taxon-name-part taxon-name-part-type="species" reg="hydroides">hydroides</tp:taxon-name-part></tp:taxon-name></italic> are thin and membranous and easily tear apart between the lobes during the drying process, which can make the lobes on herbarium specimens seem longer than they really are. Hence, one should carefully check before measuring to ensure a correct measurement is taken from herbarium sheets.</p><p>Leaf measurements are also useful for distinguishing <italic><tp:taxon-name><tp:taxon-name-part taxon-name-part-type="genus" reg="Solanum">S.</tp:taxon-name-part> <tp:taxon-name-part taxon-name-part-type="species" reg="hydroides">hydroides</tp:taxon-name-part></tp:taxon-name></italic> from <italic><tp:taxon-name><tp:taxon-name-part taxon-name-part-type="genus" reg="Solanum">S.</tp:taxon-name-part> <tp:taxon-name-part taxon-name-part-type="species" reg="hexandrum">hexandrum</tp:taxon-name-part></tp:taxon-name></italic>. The leaves of <italic><tp:taxon-name><tp:taxon-name-part taxon-name-part-type="genus" reg="Solanum">S.</tp:taxon-name-part> <tp:taxon-name-part taxon-name-part-type="species" reg="hydroides">hydroides</tp:taxon-name-part></tp:taxon-name></italic> are generally smaller (7.5–13.6 cm long and 5-8.7 cm wide) than those of <italic><tp:taxon-name><tp:taxon-name-part taxon-name-part-type="genus" reg="Solanum">S.</tp:taxon-name-part> <tp:taxon-name-part taxon-name-part-type="species" reg="hexandrum">hexandrum</tp:taxon-name-part></tp:taxon-name></italic> (17–45 cm long and 10.5–32 cm wide). Nevertheless, like many species belonging to the <tp:taxon-name><tp:taxon-name-part taxon-name-part-type="genus" reg="Leptostemonum">Leptostemonum</tp:taxon-name-part></tp:taxon-name> clade (sensu <xref ref-type="bibr" rid="B3">Bohs 2005</xref>; <xref ref-type="bibr" rid="B31">Stern et al. 2011</xref>), the leaves of <italic><tp:taxon-name><tp:taxon-name-part taxon-name-part-type="genus" reg="Solanum">S.</tp:taxon-name-part> <tp:taxon-name-part taxon-name-part-type="species" reg="hydroides">hydroides</tp:taxon-name-part></tp:taxon-name></italic> are larger in plants growing in shade and in young individuals (see <xref ref-type="bibr" rid="B27">Roe 1966</xref>) and we have seen plants with leaves to 22 cm long and 11 cm wide. Specimens of <italic><tp:taxon-name><tp:taxon-name-part taxon-name-part-type="genus" reg="Solanum">S.</tp:taxon-name-part> <tp:taxon-name-part taxon-name-part-type="species" reg="hydroides">hydroides</tp:taxon-name-part></tp:taxon-name></italic>, growing in shade, have a less dense indumentum, with less robust (i.e. stalks with fewer series of cells) and slightly shorter trichomes on stems, leaves and calyx. Corollas of these shade plants are usually larger in relation to the other flower parts (e.g. stamens and calyx).</p><p>The trichome morphology in <italic><tp:taxon-name><tp:taxon-name-part taxon-name-part-type="genus" reg="Solanum">S.</tp:taxon-name-part> <tp:taxon-name-part taxon-name-part-type="species" reg="hydroides">hydroides</tp:taxon-name-part></tp:taxon-name></italic> is not particularly variable within individual plants and amongst plants of the same population; however, there is a significant variation in the number of trichome rays between some populations. Trichomes of specimens from the southernmost known population (in Santa Teresa municipality, Espirito Santo State) are mostly six- to eight-rayed and usually more densely distributed throughout the plant, while those of plants from the other populations (Teófilo Otoni and Nova Venécia municipalities of Minas Gerais State) are mostly four-rayed (Figs <xref ref-type="fig" rid="F1">1H and I</xref>). Within individual plants, the variation in trichome morphology is limited to a reduction in the number of rays and is especially evident in plants with four-rayed trichomes. In these plants, the trichomes may lack one to almost all rays (Fig. <xref ref-type="fig" rid="F1">1G</xref>), sometimes with only the midpoint or a lateral ray remaining and the trichome appearing to be unbranched, but with a basal multiseriate stalk. This kind of variation has been reported in other <italic><tp:taxon-name><tp:taxon-name-part taxon-name-part-type="genus" reg="Solanum">Solanum</tp:taxon-name-part></tp:taxon-name></italic> groups, such as the Brevantherum clade or members of section <tp:taxon-name><tp:taxon-name-part taxon-name-part-type="genus" reg="Solanum"/><tp:taxon-name-part taxon-name-part-type="section" reg="Acanthophora">Acanthophora</tp:taxon-name-part></tp:taxon-name> Dunal (<xref ref-type="bibr" rid="B22">Nee 1991</xref>; <xref ref-type="bibr" rid="B18">Levin et al. 2005</xref>; <xref ref-type="bibr" rid="B32">Stern et al. 2013</xref>).</p><p>The exploitation of natural resources in Brazil is far from being sustainable (<xref ref-type="bibr" rid="B9">Ferreira et al. 2014</xref>) and this fact, combined with the rapid fragmentation of the Atlantic Forest (<xref ref-type="bibr" rid="B33">Tabarelli et al. 2004</xref>), raises the risks for the vegetation refugia associated with inselbergs found in the domain. Particularly in some regions in south-eastern Brazil, these rock outcrops harbour the last remnants of forest fragments (<xref ref-type="bibr" rid="B19">Martinelli 2007</xref>). Therefore, we argue that every remnant of native vegetation of rocky outcrops, no matter the size, is worth preserving and should be inspected. Remnants can harbour new species and endemics, like <italic><tp:taxon-name><tp:taxon-name-part taxon-name-part-type="genus" reg="Solanum">S.</tp:taxon-name-part> <tp:taxon-name-part taxon-name-part-type="species" reg="hydroides">hydroides</tp:taxon-name-part></tp:taxon-name></italic>, despite the massive fragmentation and loss of the surrounding vegetation.</p></tp:treatment-sec><tp:treatment-sec sec-type="material" id="SECID0EJZAE"><title>Specimens examined.</title><p><bold>BRAZIL</bold>. <bold>Espírito Santo</bold>: Mun. Nova Venecia, APA da Pedra do Elefante, Serra de Baixo, Pedra do Elefante, inselbergue, <named-content xmlns:xlink="http://www.w3.org/1999/xlink" content-type="dwc:verbatimCoordinates" xlink:type="simple"><named-content content-type="geo-json" specific-use="{&#34;type&#34;:&#34;Point&#34;,&#34;coordinates&#34;:[-40.450000,-18.766667]}" id="NCID0EWZAE" xlink:type="simple">18°46'S, 40°27'W</named-content></named-content>, 653 m elev., 10 May 2008 (fl), <italic>A.P. Fontana et al. 5259</italic> (MBML, RB); Serra de Baixo, Pedra da Torre, inselbergue, <named-content xmlns:xlink="http://www.w3.org/1999/xlink" content-type="dwc:verbatimCoordinates" xlink:type="simple"><named-content content-type="geo-json" specific-use="{&#34;type&#34;:&#34;Point&#34;,&#34;coordinates&#34;:[-40.446389,-18.782778]}" id="NCID0EA1AE" xlink:type="simple">18°46'58"S, 40°26'47"W</named-content></named-content>, 420–500 m elev., 18 Feb 2008 (fr), <italic>C.N. Fraga et al. 1899</italic> (CEPEC, MBML, RB, UPCB); estrada não pavimentada de acesso à Pedra do Elefante, <named-content xmlns:xlink="http://www.w3.org/1999/xlink" content-type="dwc:verbatimCoordinates" xlink:type="simple"><named-content content-type="geo-json" specific-use="{&#34;type&#34;:&#34;Point&#34;,&#34;coordinates&#34;:[-40.443611,-18.777778]}" id="NCID0EK1AE" xlink:type="simple">18°46'40"S, 40°26'37"W</named-content></named-content>, 352 m elev., 1 Apr 2019 (fl, fr), <italic>Y.F. Gouvêa &amp; G.V.A. Santos 325</italic> (BHCB); <named-content xmlns:xlink="http://www.w3.org/1999/xlink" content-type="dwc:verbatimCoordinates" xlink:type="simple"><named-content content-type="geo-json" specific-use="{&#34;type&#34;:&#34;Point&#34;,&#34;coordinates&#34;:[-40.447222,-18.778333]}" id="NCID0EU1AE" xlink:type="simple">18°46'42"S, 40°26'50"W</named-content></named-content>, 301 m elev., 1 Apr 2019 (fl, fr), <italic>Y.F. Gouvêa &amp; G.V.A. Santos 328</italic> (BHCB); morro lado direito na estrada para Pedra do Elefante, afloramento rochoso, inselbergue, <named-content xmlns:xlink="http://www.w3.org/1999/xlink" content-type="dwc:verbatimCoordinates" xlink:type="simple"><named-content content-type="geo-json" specific-use="{&#34;type&#34;:&#34;Point&#34;,&#34;coordinates&#34;:[-40.447500,-18.770000]}" id="NCID0E51AE" xlink:type="simple">18°46'12"S, 40°26'51"W</named-content></named-content>, 300–600 m elev., 14 Jan 2009 (fl), <italic>L. Kollmann et al. 11385</italic> (CEPEC, MBML, RB, UPCB); Mun. Santa Teresa, Serra do Toma Vento, em inselberg, <named-content xmlns:xlink="http://www.w3.org/1999/xlink" content-type="dwc:verbatimCoordinates" xlink:type="simple"><named-content content-type="geo-json" specific-use="{&#34;type&#34;:&#34;Point&#34;,&#34;coordinates&#34;:[-40.795556,-19.908056]}" id="NCID0EI2AE" xlink:type="simple">19°54'29"S, 40°47'44"W</named-content></named-content>, 747 m elev., 26 Aug 2014 (fl), <italic>T.M. Machado et al. 673</italic> (BHCB). <bold>Minas Gerais</bold>: Mun. Teófilo Otoni, afloramento rochoso lado esquerdo da MG-418, cerca de 30 km norte de Teófilo Otoni, <named-content xmlns:xlink="http://www.w3.org/1999/xlink" content-type="dwc:verbatimCoordinates" xlink:type="simple"><named-content content-type="geo-json" specific-use="{&#34;type&#34;:&#34;Point&#34;,&#34;coordinates&#34;:[-41.262778,-17.859167]}" id="NCID0EU2AE" xlink:type="simple">17°51'33"S, 41°15'46"W</named-content></named-content>, 546 m elev., 8 Jan 2011 (fl, fr), <italic>L.F.A. de Paula 148 et al.</italic> (BHCB); 16 Apr 2011 (fl), <italic>L.F.A. de Paula</italic> &amp; <italic>M. Augsten 247</italic> (BHCB); <named-content xmlns:xlink="http://www.w3.org/1999/xlink" content-type="dwc:verbatimCoordinates" xlink:type="simple"><named-content content-type="geo-json" specific-use="{&#34;type&#34;:&#34;Point&#34;,&#34;coordinates&#34;:[-41.265111,-17.861694]}" id="NCID0EC3AE" xlink:type="simple">17°51'42.1"S, 41°15'54.4"W</named-content></named-content>, 533 m elev., 9 Sep 2011 (fl), <italic>L.F.A. de Paula et al. 388</italic> (BHCB); <named-content xmlns:xlink="http://www.w3.org/1999/xlink" content-type="dwc:verbatimCoordinates" xlink:type="simple"><named-content content-type="geo-json" specific-use="{&#34;type&#34;:&#34;Point&#34;,&#34;coordinates&#34;:[-41.266806,-17.862750]}" id="NCID0EM3AE" xlink:type="simple">17°51'45.9"S, 41°16'00.5"W</named-content></named-content>, 450 m elev., 27 Dec 2011 (fl), <italic>L.F.A. de Paula et al. 581</italic> (BHCB).</p></tp:treatment-sec><ref-list><ref id="B17"><mixed-citation xmlns:xlink="http://www.w3.org/1999/xlink" xlink:type="simple"><institution xlink:type="simple">IUCN</institution> (<year>2019</year>) Guidelines for using the IUCN Red List Categories and Criteria. Version 14. Prepared by the Standards and Petitions Subcommittee. <ext-link xlink:type="simple" ext-link-type="uri" xlink:href="http://www.iucnredlist.org/documents/RedListGuidelines.pdf">http://www.iucnredlist.org/documents/RedListGuidelines.pdf</ext-link> [Accessed 2 Dec 2019]</mixed-citation></ref><ref id="B30"><mixed-citation xmlns:xlink="http://www.w3.org/1999/xlink" xlink:type="simple"><person-group><name name-style="western"><surname>Stehmann</surname><given-names>JR</given-names></name><name name-style="western"><surname>Forzza</surname><given-names>RC</given-names></name><name name-style="western"><surname>Salino</surname><given-names>A</given-names></name><name name-style="western"><surname>Sobral</surname><given-names>M</given-names></name><name name-style="western"><surname>Costa</surname><given-names>DP</given-names></name><name name-style="western"><surname>Kamino</surname><given-names>LHY</given-names></name></person-group> (<year>2009</year>) <source>In: Stehmann JR, Forzza RC, Salino A, Sobral M, Costa DP, Kamino LHY (Eds) Plantas da Floresta Atlântica.</source><publisher-name>Instituto de Pesquisas Jardim Botânico do Rio de Janeiro</publisher-name>, <publisher-loc>Rio de Janeiro</publisher-loc>, <size units="page">516 pp</size>.</mixed-citation></ref><ref id="B24"><mixed-citation xmlns:xlink="http://www.w3.org/1999/xlink" xlink:type="simple"><person-group><name name-style="western"><surname>Oliveira</surname><given-names>U</given-names></name><name name-style="western"><surname>Paglia</surname><given-names>AP</given-names></name><name name-style="western"><surname>Brescovit</surname><given-names>AD</given-names></name><name name-style="western"><surname>de Carvalho</surname><given-names>CJB</given-names></name><name name-style="western"><surname>Silva</surname><given-names>DP</given-names></name><name name-style="western"><surname>Rezende</surname><given-names>DT</given-names></name><name name-style="western"><surname>Leite</surname><given-names>FSF</given-names></name><name name-style="western"><surname>Batista</surname><given-names>JAN</given-names></name><name name-style="western"><surname>Barbosa</surname><given-names>JPPP</given-names></name><name name-style="western"><surname>Stehmann</surname><given-names>JR</given-names></name><name name-style="western"><surname>Ascher</surname><given-names>JS</given-names></name><name name-style="western"><surname>de Vasconcelos</surname><given-names>MF</given-names></name><name name-style="western"><surname>De Marco</surname><given-names>Jr P</given-names></name><name name-style="western"><surname>Löwenberg-Neto</surname><given-names>P</given-names></name><name name-style="western"><surname>Dias</surname><given-names>PG</given-names></name><name name-style="western"><surname>Ferro</surname><given-names>VG</given-names></name><name name-style="western"><surname>Santos</surname><given-names>AJ</given-names></name></person-group> (<year>2016</year>) <article-title>The strong influence of collection bias on biodiversity knowledge shortfalls of Brazilian terrestrial biodiversity.</article-title><source>Diversity &amp; Distributions</source><volume>22</volume>(<issue>12</issue>): <fpage>1232</fpage>–<lpage>1244</lpage>. <ext-link xlink:type="simple" ext-link-type="doi" xlink:href="10.1111/ddi.12489">https://doi.org/10.1111/ddi.12489</ext-link></mixed-citation></ref><ref id="B14"><mixed-citation xmlns:xlink="http://www.w3.org/1999/xlink" xlink:type="simple"><person-group><name name-style="western"><surname>Gouvêa</surname><given-names>YF</given-names></name><name name-style="western"><surname>Giacomin</surname><given-names>LL</given-names></name><name name-style="western"><surname>Stehmann</surname><given-names>JR</given-names></name></person-group> (<year>2018</year>) <article-title>A sticky and heavily armed new species of <italic><tp:taxon-name><tp:taxon-name-part taxon-name-part-type="genus">Solanum</tp:taxon-name-part></tp:taxon-name></italic> (<tp:taxon-name><tp:taxon-name-part taxon-name-part-type="genus">Solanum</tp:taxon-name-part> <tp:taxon-name-part taxon-name-part-type="infraspecific-rank">subg.</tp:taxon-name-part> <tp:taxon-name-part taxon-name-part-type="subgenus">Leptostemonum</tp:taxon-name-part></tp:taxon-name>, <tp:taxon-name><tp:taxon-name-part taxon-name-part-type="family">Solanaceae</tp:taxon-name-part></tp:taxon-name>) from eastern Brazil.</article-title><source>PhytoKeys</source><volume>111</volume>: <fpage>103</fpage>–<lpage>118</lpage>. <ext-link xlink:type="simple" ext-link-type="doi" xlink:href="10.3897/phytokeys.111.28595">https://doi.org/10.3897/phytokeys.111.28595</ext-link></mixed-citation></ref><ref id="B3"><mixed-citation xmlns:xlink="http://www.w3.org/1999/xlink" xlink:type="simple"><person-group><name name-style="western"><surname>Bohs</surname><given-names>L</given-names></name></person-group> (<year>2005</year>) <article-title>Major clades in <italic><tp:taxon-name><tp:taxon-name-part taxon-name-part-type="genus">Solanum</tp:taxon-name-part></tp:taxon-name></italic> based on ndhF sequences.</article-title> In: <person-group><name name-style="western"><surname>Keating</surname><given-names>RC</given-names></name><name name-style="western"><surname>Hollowell</surname><given-names>VC</given-names></name><name name-style="western"><surname>Croat</surname><given-names>TB</given-names></name></person-group> (<role>Eds</role>) <issue-title>A festschrift for William G.</issue-title><source>D’Arcy: the legacy of a taxonomist, Monographs in Systematic Botany from the Missouri Botanical Garden, Vol. 104. Missouri Botanical Garden Press, St. Louis</source>, <fpage>27</fpage>–<lpage>49</lpage>.</mixed-citation></ref><ref id="B31"><mixed-citation xmlns:xlink="http://www.w3.org/1999/xlink" xlink:type="simple"><person-group><name name-style="western"><surname>Stern</surname><given-names>SR</given-names></name><name name-style="western"><surname>Agra</surname><given-names>M de F</given-names></name><name name-style="western"><surname>Bohs</surname><given-names>L</given-names></name></person-group> (<year>2011</year>) <article-title>Molecular delimitation of clades within New World species of the “spiny solanums” (<tp:taxon-name><tp:taxon-name-part taxon-name-part-type="genus">Solanum</tp:taxon-name-part></tp:taxon-name> subgenus <tp:taxon-name><tp:taxon-name-part taxon-name-part-type="subgenus">Leptostemonum</tp:taxon-name-part></tp:taxon-name>).</article-title><source>Taxon</source><volume>60</volume>(<issue>5</issue>): <fpage>1429</fpage>–<lpage>1441</lpage>. <ext-link xlink:type="simple" ext-link-type="doi" xlink:href="10.1002/tax.605018">https://doi.org/10.1002/tax.605018</ext-link></mixed-citation></ref><ref id="B27"><mixed-citation xmlns:xlink="http://www.w3.org/1999/xlink" xlink:type="simple"><person-group><name name-style="western"><surname>Roe</surname><given-names>KE</given-names></name></person-group> (<year>1966</year>) <article-title>Juvenile forms in <italic><tp:taxon-name><tp:taxon-name-part taxon-name-part-type="genus">Solanum</tp:taxon-name-part> <tp:taxon-name-part taxon-name-part-type="species">mitlense</tp:taxon-name-part></tp:taxon-name></italic> and <italic><tp:taxon-name><tp:taxon-name-part taxon-name-part-type="genus">S.</tp:taxon-name-part> <tp:taxon-name-part taxon-name-part-type="species">blodgettii</tp:taxon-name-part></tp:taxon-name></italic> (<tp:taxon-name><tp:taxon-name-part taxon-name-part-type="family">Solanaceae</tp:taxon-name-part></tp:taxon-name>) and their importance in taxonomy.</article-title><source>Sida</source><volume>2</volume>: <fpage>381</fpage>–<lpage>385</lpage>.</mixed-citation></ref><ref id="B22"><mixed-citation xmlns:xlink="http://www.w3.org/1999/xlink" xlink:type="simple"><person-group><name name-style="western"><surname>Nee</surname><given-names>M</given-names></name></person-group> (<year>1991</year>) <article-title>Notes on <tp:taxon-name><tp:taxon-name-part taxon-name-part-type="genus">Solanum</tp:taxon-name-part></tp:taxon-name> section Brevantherum in Brazil, with description of a new species. Bol. Mus. Para. Emilio Goeldi, ser. Bot.</article-title><volume>7</volume>(<issue>2</issue>): <fpage>511</fpage>–<lpage>520</lpage>.</mixed-citation></ref><ref id="B18"><mixed-citation xmlns:xlink="http://www.w3.org/1999/xlink" xlink:type="simple"><person-group><name name-style="western"><surname>Levin</surname><given-names>RA</given-names></name><name name-style="western"><surname>Watson</surname><given-names>K</given-names></name><name name-style="western"><surname>Bohs</surname><given-names>L</given-names></name></person-group> (<year>2005</year>) A four-gene study of evolutionary relationships in <tp:taxon-name><tp:taxon-name-part taxon-name-part-type="genus">Solanum</tp:taxon-name-part> <tp:taxon-name-part taxon-name-part-type="infraspecific-rank">section</tp:taxon-name-part> <tp:taxon-name-part taxon-name-part-type="section">Acanthophora</tp:taxon-name-part></tp:taxon-name>. American Journal of Botany 92(4): 603–612. <ext-link xlink:type="simple" ext-link-type="doi" xlink:href="10.3732/ajb.92.4.603">https://doi.org/10.3732/ajb.92.4.603</ext-link></mixed-citation></ref><ref id="B32"><mixed-citation xmlns:xlink="http://www.w3.org/1999/xlink" xlink:type="simple"><person-group><name name-style="western"><surname>Stern</surname><given-names>S</given-names></name><name name-style="western"><surname>Bohs</surname><given-names>L</given-names></name><name name-style="western"><surname>Giacomin</surname><given-names>LL</given-names></name><name name-style="western"><surname>Stehmann</surname><given-names>JR</given-names></name><name name-style="western"><surname>Knapp</surname><given-names>S</given-names></name></person-group> (<year>2013</year>) <article-title>A revision of <tp:taxon-name><tp:taxon-name-part taxon-name-part-type="genus">Solanum</tp:taxon-name-part> <tp:taxon-name-part taxon-name-part-type="infraspecific-rank">section</tp:taxon-name-part> <tp:taxon-name-part taxon-name-part-type="section">Gonatotrichum</tp:taxon-name-part></tp:taxon-name> Bitter (<tp:taxon-name><tp:taxon-name-part taxon-name-part-type="family">Solanaceae</tp:taxon-name-part></tp:taxon-name>).</article-title><source>Systematic Botany</source><volume>38</volume>(<issue>2</issue>): <fpage>471</fpage>–<lpage>496</lpage>. <ext-link xlink:type="simple" ext-link-type="doi" xlink:href="10.1600/036364413X666624">https://doi.org/10.1600/036364413X666624</ext-link></mixed-citation></ref><ref id="B9"><mixed-citation xmlns:xlink="http://www.w3.org/1999/xlink" xlink:type="simple"><person-group><name name-style="western"><surname>Ferreira</surname><given-names>J</given-names></name><name name-style="western"><surname>Aragão</surname><given-names>LEOC</given-names></name><name name-style="western"><surname>Barlow</surname><given-names>J</given-names></name><name name-style="western"><surname>Barreto</surname><given-names>P</given-names></name><name name-style="western"><surname>Berenguer</surname><given-names>E</given-names></name><name name-style="western"><surname>Bustamante</surname><given-names>M</given-names></name><name name-style="western"><surname>Gardner</surname><given-names>TA</given-names></name><name name-style="western"><surname>Lees</surname><given-names>AC</given-names></name><name name-style="western"><surname>Lima</surname><given-names>A</given-names></name><name name-style="western"><surname>Louzada</surname><given-names>J</given-names></name><name name-style="western"><surname>Pardini</surname><given-names>R</given-names></name><name name-style="western"><surname>Parry</surname><given-names>L</given-names></name><name name-style="western"><surname>Peres</surname><given-names>CA</given-names></name><name name-style="western"><surname>Pompeu</surname><given-names>PS</given-names></name><name name-style="western"><surname>Tabarelli</surname><given-names>M</given-names></name><name name-style="western"><surname>Zuanon</surname><given-names>J</given-names></name></person-group> (<year>2014</year>) <article-title>Brazil’s environmental leadership at risk.</article-title><source>Science</source><volume>346</volume>(<issue>6210</issue>): <fpage>706</fpage>–<lpage>707</lpage>. <ext-link xlink:type="simple" ext-link-type="doi" xlink:href="10.1126/science.1260194">https://doi.org/10.1126/science.1260194</ext-link></mixed-citation></ref><ref id="B33"><mixed-citation xmlns:xlink="http://www.w3.org/1999/xlink" xlink:type="simple"><person-group><name name-style="western"><surname>Tabarelli</surname><given-names>M</given-names></name><name name-style="western"><surname>Silva</surname><given-names>MJC</given-names></name><name name-style="western"><surname>Gascon</surname><given-names>C</given-names></name></person-group> (<year>2004</year>) <article-title>Forest fragmentation, synergisms and the impoverishment of Neotropical forests.</article-title><source>Biodiversity and Conservation</source><volume>13</volume>(<issue>7</issue>): <fpage>1419</fpage>–<lpage>1425</lpage>. <ext-link xlink:type="simple" ext-link-type="doi" xlink:href="10.1023/B:BIOC.0000019398.36045.1b">https://doi.org/10.1023/B:BIOC.0000019398.36045.1b</ext-link></mixed-citation></ref><ref id="B19"><mixed-citation xmlns:xlink="http://www.w3.org/1999/xlink" xlink:type="simple"><person-group><name name-style="western"><surname>Martinelli</surname><given-names>G</given-names></name></person-group> (<year>2007</year>) <article-title>Mountain biodiversity in Brazil.</article-title><source>Brazilian Journal of Botany</source><volume>30</volume>(<issue>4</issue>): <fpage>587</fpage>–<lpage>597</lpage>. <ext-link xlink:type="simple" ext-link-type="doi" xlink:href="10.1590/S0100-84042007000400005">https://doi.org/10.1590/S0100-84042007000400005</ext-link></mixed-citation></ref></ref-list></tp:taxon-treatment>
