# Supplementary material for: Solanum hydroides (Solanaceae): a prickly novelty from the land of the sugar loaves, central Brazilian Atlantic Forest
Source: PhytoKeys. 2020 Feb 3;139:63–76. doi: 10.3897/phytokeys.139.46635 (PMC7010835; doi:10.3897/phytokeys.139.46635)
Supplement: Supplementary material 1 [file phytokeys-139-063-s001.xls]

## Sheet: SOLANUM_HYDROIDES
TAG	DEL	BOTRECCAT	DUPS	BARCODE	ACCESSION	LACCESSION	TYPESTATUS	COLLECTOR	ADDCOLL	PREFIX	NUMBER	SUFFIX	COLLDD	COLLMM	COLLYY	DATERES	DATETEXT	FAMILY	GENUS	SP1	AUTHOR1	RANK1	SP2	AUTHOR2	RANK2	SP3	AUTHOR3	UNIQUE	PLANTDESC	USES	HT	DBH	PHENOLOGY	FLCODE	FRCODE	SEX	DETBY	DETDD	DETMM	DETYY	DETSTATUS	DETNOTES	COUNTRY	MAJORAREA	MINORAREA	GAZETTEER	LOCNOTES	HABITATTXT	PLANTSAMP
			BHCB	BHCB053365	159433			de Paula, L.F.A.	de Paula, M.A.; de Paula, M.F.A.; Dalcin, C.R.C.; de Paula, R.D.; Souza, J.		581		27	12	2011		NULL	Solanaceae	Solanum	hydroides	Gouvêa & Giacomin							0	Arbusto 1m. Flores brancas.	NULL	0	0		1	0		Gouvêa, Y.F. & Giacomin, L.L.	0	11	2019		NULL	Brasil	Minas Gerais	Teófilo Otoni		Afloramento rochoso lado esquerdo da MG 418, cerca de 30 km norte de Teófilo Otoni.	em transição de mata para afloramento granítico.	0
			BHCB	BHCB194940!	194940			Gouvêa, Y.F.	Santos, G.V.A.		325		1	4	2019		NULL	Solanaceae	Solanum	hydroides	Gouvêa & Giacomin							0	Arbusto ca. 2m. Flores com pétalas brancas e anteras amarelas. Frutos imaturos verdes tornando-se brancos ao amadurecer.	NULL	0	0		1	1		Gouvêa, Y.F. & Giacomin, L.L.	0	11	2019		NULL	Brasil	Espírito Santo	Nova Venécia	Área de Proteção Ambiental da Pedra do Elefante	estrada não pavimentada de acesso à Pedra do Elefante.	Crescendo em sub-bosque de Floresta Estacional Semidecidual secundária com rochas graníticas que margea a base do inselbergue.	0
			BHCB	BHCB194943!	194943			Gouvêa, Y.F.	Santos, G.V.A.		328		1	4	2019		NULL	Solanaceae	Solanum	hydroides	Gouvêa & Giacomin							0	Arbusto ca. 2m. Flores com pétalas brancas e anteras amarelas. Frutos imaturos verdes tornandos-se brancos ao amadurecer.	NULL	0	0		1	0		Gouvêa, Y.F. & Giacomin, L.L.	0	11	2019		NULL	Brasil	Espírito Santo	Nova Venécia	Área de Proteção Ambiental da Pedra do Elefante	estrada não pavimentada de acesso à Pedra do Elefante.	Crescendo ao sol à margem da estrada.	0
			RB; MBML	00521494	463214			Fraga, C.N.	Amorim, A.M.; Forzza, R.C.; Fontana, A.P.; Kollmann, L.		1899		10	2	2008		NULL	Solanaceae	Solanum	hydroides	Gouvêa & Giacomin							0	Arbusto. Caule com espinhos castanhos.Flores com pétalas brancas, estames amarelos. Frutos verdes. Prensado em álcool.	NULL	0	0		1	1		Gouvêa, Y.F. & Giacomin, L.L.	0	11	2019		NULL	Brasil	Espírito Santo		Área de Proteção Ambiental da Pedra do Elefante	Serra de Baixo. Pedra da Torre.	Inselbergue	0
			CEPEC; NY; MBM; MO		7792			Arbo, M.M.	Carvalho, A.M.; Ferrucci, M.S.; Jardim, J.G.; Sant'Ana, S.C.		7792		28	1	1997		NULL	Solanaceae	Solanum	hydroides	Gouvêa & Giacomin							0	Arbusto erecto, 1,50m, hojas levemente discolores, flores blancas, anteras amarillas, frutos verdes.	NULL	0	0		1	0		Gouvêa, Y.F. & Giacomin, L.L.	0	11	2019		NULL	Brasil	Espírito Santo	Colatina	Rodovia ES-080	10 Km al N de Colatina, junto al Rio Pancas.	Borde del rio.	0
			BHCB; UEC	BHCB053366				Vasconcelos, J.			31540		3	9	1990		NULL	Solanaceae	Solanum	hydroides	Gouvêa & Giacomin							0	NULL	NULL	0	0		1	0		Gouvêa, Y.F. & Giacomin, L.L.	0	11	2019		NULL	Brasil	Espírito Santo	Colatina		NULL	NULL	0
			BHCB	BHCB053361	158621			de Paula, L.F.A.	Augsten, M.		247		16	4	2011		NULL	Solanaceae	Solanum	hydroides	Gouvêa & Giacomin							0	Arbusto 1,5m. Corola branca. Tricomas dourados no cálice.	NULL	0	0		1	0		Gouvêa, Y.F. & Giacomin, L.L.	0	11	2019		NULL	Brasil	Minas Gerais	Teófilo Otoni		Afloramento rochoso lado esquerdo da MG 418, cerca de 30 km norte de Teófilo Otoni.	em borda de mata associada a afloramento granítico.	0
			RB; MBML	00528307	467554			Fontana, A.P.	Goldenberg, R.; Amorim, A.M.; Fraga, C.N.; Esgario, C.		5259		10	5	2008		NULL	Solanaceae	Solanum	hydroides	Gouvêa & Giacomin							0	Sub-arbusto ca. 40 cm, rupícola no sol. Frutos verdes.	NULL	0	0		0	0		Gouvêa, Y.F. & Giacomin, L.L.	0	11	2019		NULL	Brasil	Espírito Santo	Nova Venécia	Área de Proteção Ambiental da Pedra do Elefante	Serra de Baixo, Pedra do Elefante.	Inselberg	0
			RB; CEPEC; MBML; UPCB	00557379	479489			Kollmann, L.	Schwartsburd, P.; Fontana, A.P.; Labiak, P.E.		11385		14	1	2009		NULL	Solanaceae	Solanum	hydroides	Gouvêa & Giacomin							0	Planta escandente no sol, flores brancas.	NULL	0	0		0	1		Gouvêa, Y.F. & Giacomin, L.L.	0	11	2019		NULL	Brasil	Espírito Santo	Nova Venécia	APA Pedra do Elefante	Serra de Baixo, morro lado direito na estrada para a Pedra do Elefante.	Afloramento rochoso. Inselbergue.	0
			BHCB	BHCB053362	159430			de Paula, L.F.A.	Mota, N.F.O.; Viana, P.L.; Jorge, T.B.; Burkowski, P.M.		148		8	1	2011		NULL	Solanaceae	Solanum	hydroides	Gouvêa & Giacomin							0	Arbusto rupícola de aprox. 40 cm. Cálice verde e corola branca. Tricomas lilases nos brotos e folhas jovens. Frutos imaturos verdes.	NULL	0	0		1	1		Gouvêa, Y.F. & Giacomin, L.L.	0	11	2019		NULL	Brasil	Minas Gerais	Teófilo Otoni		Afloramento rochoso lado esquerdo da MG 418, cerca de 30 km norte de Teófilo Otoni.	em ilha de vegetação de inselbergue.	0
			BHCB	BHCB053363	159432			de Paula, L.F.A.	de Paula, A.L.F.A.; de Paula, M.A.		388		9	9	2011		NULL	Solanaceae	Solanum	hydroides	Gouvêa & Giacomin							0	Arbusto 1,0m. Flores brancas.	NULL	0	0		1	0		Gouvêa, Y.F. & Giacomin, L.L.	0	11	2019		NULL	Brasil	Minas Gerais	Teófilo Otoni		Afloramento rochoso lado esquerdo da MG 418, cerca de 30 km norte de Teófilo Otoni.	em mata em transição com afloramento granítico.	0
			BHCB	BHCB053358	169264			de Paula, L.F.A.	Azevedo, L.; Fernandes, R.; Stehmann, J.R.		669		27	6	2014		NULL	Solanaceae	Solanum	hydroides	Gouvêa & Giacomin							0	Arbusto aprox. 1m. Flores brancas, tricomas das folhas roxos.	NULL	0	0		1	1		Gouvêa, Y.F. & Giacomin, L.L.	0	11	2019		NULL	Brasil	Minas Gerais	Teófilo Otoni		Afloramento rochoso lado esquerdo da MG 418, cerca de 30 km norte de Teófilo Otoni.	em borda de floresta estacional semi-decidual, margeando afloramento granítico.	0
			BHCB	BHCB053364	188104			Machado, T.M.	Couto, D.R.; Paixão-Souza, B.; Kessous, I.		673		26	8	2014		NULL	Solanaceae	Solanum	hydroides	Gouvêa & Giacomin							0	Herbácea 50 cm. Folhas discolores. Indumento do cálice, pedicelo e pecíolo vináceos. Corola alva, anteras amarelas.	NULL	0	0		1	0		Gouvêa, Y.F. & Giacomin, L.L.	0	11	2019		NULL	Brasil	Espírito Santo	Santa Teresa	Serra do Toma Vento	NULL	Inselbergue.	0
[truncated: 51 more columns]
